# Supplementary material for: Trends in DNA Methylation over Time Between Parous and Nulliparous Young Women
Source: Epigenomes. 2025 Jul 10;9(3):24. doi: 10.3390/epigenomes9030024 (PMC12286171; doi:10.3390/epigenomes9030024)
Supplement: Supplementary file 1 [file epigenomes-09-00024-s001.zip]

Archive with 1 entries (1 files):
- epigenomes-3664546-supplementary.pdf
